# Supplementary material for: Design, Synthesis, and Molecular Docking Studies of Curcumin Hybrid Conjugates as Potential Therapeutics for Breast Cancer
Source: Pharmaceuticals (Basel). 2022 Apr 6;15(4):451. doi: 10.3390/ph15040451 (PMC9028889; doi:10.3390/ph15040451)
Supplement: Supplementary file 1 [file pharmaceuticals-15-00451-s001.zip]

Archive with 1 entries (1 files):
- pharmaceuticals-1662348-supplementary.pdf
